# Supplementary material for: Olfactory Gene Families in Scopula subpunctaria and Candidates for Type-II Sex Pheromone Detection
Source: Int J Mol Sci. 2022 Dec 12;23(24):15775. doi: 10.3390/ijms232415775 (PMC9779464; doi:10.3390/ijms232415775)
Supplement: Supplementary file 1 [file ijms-23-15775-s001.zip]

Archive with 1 entries (1 files):
- ijms-2042130-supplementary.pdf
